# Supplementary material for: A targeted liquid cultivation method for previously uncultured non-colony forming microbes
Source: Front Microbiol. 2023 Jun 9;14:1194466. doi: 10.3389/fmicb.2023.1194466 (PMC10288195; doi:10.3389/fmicb.2023.1194466)
Supplement: Supplementary file 1 [file Table_1.XLSX]

## Sheet: NCFLC_Table S1
Sample	Taxonomic group	Closeat species	Similarity	Isolates #	Accession no.
Sediment	Actinomycetota	Chryseoglobus frigidaquae	97.42	1	MZ443933
		Micromonospora andamanensis	100	4	MZ443934
		Streptomyces xinghaiensis	100	1	MZ443936
	Bacteroidota	Aequorivita sinensis	93.18	1	MZ443937
		Fulvivirga kasyanovii	92.79	1	MZ443938
		Geojedonia litorea	97.31	1	MZ443939
		Lutimonas saemankumensis	99	3	MZ443940
		Lutimonas saemankumensis	97.34	1	MZ443941
		Mariniflexile jejuense	97.27	3	MZ443942
		Mariniphaga sediminis	93.25	2	MZ443943
	Alphaproteobacteria	Aquicoccus porphyridii	97.39	6	MZ443944
		Chelativorans multitrophicus	97.29	1	MZ443945
		Defluviimonas aestuarii	99.63	1	MZ443946
		Hyphobacterium indicum	95.89	2	MZ443947
		Pseudoruegeria aestuarii	97.78	1	MZ443948
		Pseudoseohaeicola caenipelagi	99.53	3	MZ443949
		Rhodovulum bhavnagarense	95.13	1	MZ443950
		Roseovarius bejariae	97.85	1	MZ443951
		Shimia aestuarii	99.75	1	MZ443952
		Silicimonas algicola	98.39	1	MZ443953
		Sphingomicrobium flavum	99.78	1	MZ443954
		Sulfitobacter mediterraneus	98.35	1	MZ443955
	Betaproteobacteria	Hydrogenophaga electricum	94.98	1	MZ443956
	Gammaproteobacteria	Congregibacter litoralis	93.7	1	MZ443957
		Corallincola spongiicola	97.77	1	MZ443958
		Haliea alexandrii	96.55	1	MZ443959
		Haliea salexigens	95.47	1	MZ443960
		Halioglobus pacificus	97.07	1	MZ443961
		Marinobacterium nitratireducens	94.61	1	MZ443962
		Neptunomonas acidivorans	87.91	4	MZ443963
		Oleiphilus messinensis	92.04	3	MZ443964
		Oleiphilus messinensis	88.21	1	MZ443965
		Parahaliea mediterranea	96.31	1	MZ443966
		Pseudohaliea rubra	91.97	1	MZ443967
		Simiduia agarivorans	98.98	1	MZ443968
		Wenzhouxiangella marina	88	1	MZ443969
	Epsilonproteobacteria	Arcobacter cloacae	96.07	1	MZ443970
	Verrucomicrobiota	Haloferula helveola	96.35	1	MZ443971
		Kiritimatiellales bacterium	93	1	OQ891237
Seawater	Actinomycetota	Chryseoglobus frigidaquae	97.91	2	MZ443874
		Chryseoglobus frigidaquae	95.1	3	MZ443875
		Pontimonas salivibrio	96.19	2	MT112332
	Bacillota	Erysipelothrix piscisicarius	82.85	1	MZ443880
	Bacteroidota	Aureicoccus marinus	90.12	2	MT112322
		Bizionia psychrotolerans	91.67	1	MT112327
		Crocinitomix algicola	95.55	1	MT112331
		Maribacter aurantiacus	97.57	2	MZ443876
		Polaribacter porphyrae	96.37	1	MZ443878
		Vicingus serpentipes	90.47	1	MZ443879
	Alphaproteobacteria	Aestuariicoccus marinus	98.08	1	MZ443881
		Erythrobacter nanhaisediminis	98.49	2	MZ443882
		Hyphobacterium indicum	99.27	1	MZ443883
		Phaeobacter gallaeciensis	97.21	4	MT112324
		Cypionkella aquaticus	97.52	1	MZ443884
		Cypionkella sinensis	98.53	1	MZ443885
		Rhodobacter blasticus	97.9	1	MZ443886
		Rhodobacter maris	97.74	1	MZ443887
		Roseibacterium elongatum	98.26	3	MZ443888
		Sinirhodobacter hankyongi	98.01	1	MZ443889
	Betaproteobacteria	Burkholderia pseudomultivorans	93.74	1	MZ443890
		Hydrogenophaga taeniospiralis	98.11	4	MZ443891
		Macromonas bipunctata	97.53	1	MZ443892
		Methylobacillus arboreus	92.84	2	MZ443893
		Microcella putealis	93.29	1	MT112315
		Rhodoferax antarcticus	95.05	1	MZ443894
		Simplicispira limi	97.64	2	MZ443895
	Gammaproteobacteria	Luminiphilus syltensis	94.2	1	MZ443896
		Maricurvus nonylphenolicus	88.24	1	MT112329
		Neptunomonas acidivorans	87.61	1	MT112320
		Neptunomonas naphthovorans	88.24	4	MT112317
		Oleiphilus messinensis	90	6	MT112328
		Pseudohongiella spirulinae	95.66	1	MZ443897
		Umboniibacter marinipuniceus	92.29	1	MZ443898
	Epsilonproteobacteria	Halarcobacter bivalviorum	96.72	1	MT112318
Roots	Acidobacteriota	Acanthopleuribacter pedis	87.94	1	MZ443903
	Bacteroidota	Fulvivirga kasyanovii	89.67	1	MZ443904
		Jiulongibacter sediminis	99.77	5	MZ443905
		Maribacter cobaltidurans	93.25	1	MZ443906
		Maribacter flavus	99.13	2	MZ443907
	Alphaproteobacteria	Celeribacter neptunius	97.34	5	MZ443908
		Defluviimonas aestuarii	97.78	1	MZ443909
		Devosia pacifica	93.68	1	MZ443910
		Sinorhizobium kostiensis	97.5	1	MZ443911
		Marinicaulis flavus	95.38	2	MZ443912
		Marivibrio halodurans	94.7	6	MZ443913
		Planktomarina temperata	96.29	2	MZ443914
		Aliiruegeria lutimaris	97.69	3	MZ443915
		Qipengyuania nanhaisediminis	98.6	4	MZ443916
		Rhodovulum mangrovi	95.61	3	MZ443917
		Roseibacterium elongatum	96.35	2	MZ443918
		Sulfitobacter mediterraneus	97.85	1	MZ443919
		Yoonia litorea	98.98	2	MZ443920
		Yoonia maricola	99.03	5	MZ443921
		Yoonia sediminilitoris	97.46	4	MZ443922
	Betaproteobacteria	Methylophilus aquaticus	99.32	1	MZ443923
	Gammaproteobacteria	Porticoccus litoralis	90.33	1	MZ443924
		Pseudohaliea rubra	91.48	1	MZ443925
		Pseudomaricurvus alcaniphilus	95.21	2	MZ443926
		Thiolapillus brandeum	92.09	1	MZ443927
	Oligoflexia	Oligoflexus tunisiensis	87.1	1	MZ443928
	Verrucomicrobiota	Pelagicoccus croceus	96.01	1	MZ443929
				180
