# Supplementary material for: A targeted liquid cultivation method for previously uncultured non-colony forming microbes
Source: Front Microbiol. 2023 Jun 9;14:1194466. doi: 10.3389/fmicb.2023.1194466 (PMC10288195; doi:10.3389/fmicb.2023.1194466)
Supplement: Supplementary file 2 [file Table_2.XLSX]

## Sheet: SDP_Table S2
Sample	Taxonomic group	Closeat species	Similarity	Isolates #
Sediment	Bacillota	Bacillus flexus	99.85	2
		Halobacillus trueperi	99.7	1
	Bacteroidota	Geojedonia litorea	97.97	1
		Polaribacter vadi	97.13	1
		Pseudotenacibaculum haliotis	95.45	1
	Alphaproteobacteria	Aliiroseovarius sediminilitoris	98.8	2
		Altererythrobacter oceanensis	98.69	9
		Dinoroseobacter shibae	98.12	1
		Erythrobacter nanhaisediminis	98-100	9
		Pseudooceanicola nitratireducens	97.97	6
		Roseobacter litoralis	98.21	4
		Ruegeria pomeroyi	98.65	2
		Shimia biformata	97.8	3
		Sphingomicrobium flavum	99.85	2
		Yoonia litorea	97.64	4
	Gammaproteobacteria	Halioglobus pacificus	96.83	2
		Pseudoalteromonas phenolica	99.54	5
		Pseudoalteromonas ulvae	100	1
		Shewanella colwelliana	99.85	3
		Vibrio sinaloensis	98.92	1
Seawater	Bacillota	Bacillus flexus	100	3
	Bacteroidota	Winogradskyella poriferorum	98.46	1
	Alphaproteobacteria	Acidimangrovimonas indica	96-97	2
		Altererythrobacter indicus	98-99	3
		Altererythrobacter oceanensis	99-100	4
		Citromicrobium bathyomarinum	99.51	2
		Erythrobacter nanhaisediminis	99-100	18
		Erythrobacter vulgaris	99-100	3
		Hoeflea olei	99.54	2
		Oricola cellulosilytica	94.91	1
		Porphyrobacter algicida	98.97	3
		Robiginitomaculum antarcticum	95.63	1
		Ruegeria pomeroyi	98-99	3
		Sphingomonas echinoides	100	6
		Sphingorhabdus flavimaris	96.64	1
		Sphingorhabdus litoris	95	1
	Gammaproteobacteria	Marinicella litoralis	97.7	1
		Pseudoalteromonas shioyasakiensis	98.92	1
		Psychrobacter nivimaris	99.84	3
		Vibrio splendidus	99.84	1
Roots	Actinomycetota	Ilumatobacter fluminis	97.14	1
		Microbacterium fluvii	99.12	1
	Bacteroidota	Algibacter aestuarii	96.86	1
		Maribacter cobaltidurans	99.15	1
		Lacinutrix iliipiscaria	95.94	2
		Yeosuana aromativorans	96.06	1
	Alphaproteobacteria	Altererythrobacter xiamenensis	98.29	3
		Aurantiacibacter aquimixticola	97.91	1
		Bauldia litoralis	96.39	1
		Celeribacter neptunius	97.29	2
		Erythrobacter alti	98.62	1
		Marimonas lutisalis	99	2
		Maritimibacter lacisalsi	97.73	1
		Methyloceanibacter superfactus	99.25	1
		Pararhizobium antarcticum	97.13	1
		Pseudoruegeria lutimaris	99.63	1
		Roseibium aggregatum	99.75	4
		Roseibium suaedae	99.19	1
		Salaquimonas pukyongi	99.28	3
		Sulfitobacter pontiacus	99.75	1
		Yoonia rosea	99.37	1
	Gammaproteobacteria	Pseudoalteromonas aliena	99.22	1
		Pseudoalteromonas atlantica	99.76	5
		Pseudoalteromonas tetraodonis	100	10
		Pseudoalteromonas undina	99.88	12
		Shewanella marisflavi	99.87	1
				180
