# Supplementary material for: A targeted liquid cultivation method for previously uncultured non-colony forming microbes
Source: Front Microbiol. 2023 Jun 9;14:1194466. doi: 10.3389/fmicb.2023.1194466 (PMC10288195; doi:10.3389/fmicb.2023.1194466)
Supplement: Supplementary file 3 [file Table_3.XLSX]

## Sheet: NCFLC_Table S3
Taxonomic group	Closest species	Similarity	Isolates #	Accession no.
Acidobacteriota	Granulicella sibirica	97.97	1	MZ220564
	Silvibacterium bohemicum	98	4	MK696365, OK643649, OK643652, OK643643
Actinomycetota	Catenulispora graminis	98	1	MK696360
	Mycobacterium grossiae	98.71	1	MZ220568
	Mycolicibacterium arcueilense	99.86	1	MZ220574
	Nocardioides baekrokdamisoli	96.4	1	MZ220560
	Nocardioides flavus	96.96	1	MZ220551
	Nocardioides humi	94.17	1	MZ220559
	Nocardioides luteus	97.24	1	MZ220573
	Solirubrobacter ginsenosidimutans	95-96	2	MW940962, MK696359
	Streptacidiphilus melanogenes	100	4	MZ220552, MZ220582, MZ220575, OK643524
	Streptomyces cinnamoneus	100	1	OK643538
	Streptomyces rubrisoli	99	1	MK696350
	Streptomyces yokosukanenisis	99.85	1	MZ220584
Armatimonadia	Armatimonas rosea	84.39	1	OQ406254
Bacillota	Bacillus anthracis	100	1	MK696364
	Bacillus cereus	99-100	5	MK696348, MK696349, MK696352, MK696355, MK696357
	Bacillus luciferensis	99	1	MK696351
	Sporotalea propionica	99	1	MK696356
Alphaproteobacteria	Afipia broomeae	99-100	3	OK643648, OK643647, MK696353
	Aliidongia dinghuensis	97	2	MZ220572, OK643531
	Aliidongia dinghuensis	99	2	OK643529, OK643537
	Bradyrhizobium canariense	100	4	MZ220557, MZ220563, MZ220576, OK643523
	Bradyrhizobium guangxiense	99.62	1	MZ220580
	Bradyrhizobium lablabi	96	1	OK643645
	Bradyrhizobium lablabi	100	2	MZ220569, OK643644
	Labrys miyagiensis	99.19	1	OK643534
	Labrys okinawensis	100	1	MZ220558
	Novosphingobium pentaromativorans	97	1	OK643646
	Reyranella aquatilis	99.51	3	MW940960, MZ220553, MZ220561
	Reyranella graminifolii	98-99	4	MZ220577, MK696361, OK643642, OK643650
	Reyranella massiliensis	97	3	MW940961, MZ220566, MZ220581
	Reyranella massiliensis	99	4	MZ220567, MZ220583, MZ220554, MZ220555
	Reyranella soli	93	1	OK643653
	Reyranella soli	99	3	MZ220570, MZ220585, OK643651
	Skermanella aerolata	93	2	OK643654, OK643657
	Sphingobium yanoikuyae	99.18	1	OK643530
	Sphingomonas asaccharolytica	98	1	OK643656
	Sphingomonas limnosediminicola	98	1	MK691686
	Sphingomonas wittichii	96	1	MK696354
Betaproteobacteria	Burkholderia cenocepacia	99.71	1	MZ220556
	Burkholderia kirstenboschensis	98.98	1	OK562756
	Burkholderia soli	99.68	1	OK643528
	Burkholderia sordidicola	99	6	MZ220565, OK643532, OK643535,OK643536, OK643527, OK643526
	Caballeronia glathei	99.53	1	OK643659
	Paraburkholderia humisilvae	97.78	1	MZ220562
	Paraburkholderia unamae	98.34	1	OK643662
	Ralstonia insidiosa	99	1	MK696358
	Trinickia soli	98.57	1	OK643661
	Variovorax gossypii	100	2	MK696362, MK696363
Gammaproteobacteria	Dokdonella soli	98.87	1	MZ220578
	Dyella dinghuensis	99	1	OK643655
	Dyella japonica	96.39	1	MZ220579
	Dyella mobilis	98.55	1	OK643533
	Jatrophihabitans soli	97.13	1	OK643660
			93
