# Supplementary material for: A targeted liquid cultivation method for previously uncultured non-colony forming microbes
Source: Front Microbiol. 2023 Jun 9;14:1194466. doi: 10.3389/fmicb.2023.1194466 (PMC10288195; doi:10.3389/fmicb.2023.1194466)
Supplement: Supplementary file 4 [file Table_4.XLSX]

## Sheet: SDP_Table S4
Taxonomic group	Closest species	Similarity	Isolates #	Accession no.
Actinomycetota	Diaminobutyricibacter tongyongensis	99	1	OK586504
	Gordonia hongkongensis	100	1	OK586515
	Herbiconiux ginsengi	98.91	1	OK376243
	Leifsonia kafniensis	99.09	1	OK342096
	Leifsonia lichenia	100	1	OK586524
	Leifsonia soli	100	1	OK586547
	Mycobacterium rhodesiae	99.44	1	OK376247
	Mycobacteroides abscessus	100	1	OK376231
	Nakamurella panacisegetis	96	1	OK586512
	Nocardia jejuensis	99	1	OK586505
	Nocardioides aquiterrae	99	1	OK586517
	Nocardioides caricicola	96.91	1	OK562781
	Nocardioides endophyticus	99.81	1	OK376246
	Nocardioides luteus	95-97	3	OK586574, OK586579, OK586582
	Nocardioides terrae	94.98	1	OK586565
	Parviterribacter multiflagellatus	95	1	OK415317
	Phycicoccus ochangensis	99.84	1	OK562788
	Rathayibacter agropyri	97.7	1	OK586559
	Rhodococcus qingshengii	99	1	OK586506
	Rhodococcus ruber	100	1	OK586608
Bacillota	Bacillus cereus	100	1	OK562765
	Bacillus luciferensis	100	1	OK586539
	Bacillus oryzaecorticis	100	2	OK586525, OK586534
	Bacillus thuringiensis	100	2	OK586510, OK586513
	Bacillus wiedmannii	100	4	OK586611, OK586509, OK586514, OK586620
	Cohnella luojiensis	89	1	OK586540
	Paenibacillus agarexedens	99-100	2	OK586610, OK586536
	Paenibacillus contaminans	98	1	OK586507
	Paenibacillus rhizoryzae	100	1	OK586607
	Paenibacillus sacheonensis	99	1	OK586589
	Paenibacillus taichungensis	100	1	OK562764
Bacteroidota	Dinghuibacter silviterrae	98.49	1	OK586544
	Mucilaginibacter frigoritolerans	96-97	3	OK376233, OK384289, OK384290
	Sediminibacterium roseum	95.65	1	OK342099
Alphaproteobacteria	Agrobacterium rhizogenes	100	2	OK586523, OK586530
	Asticcacaulis taihuensis	98	1	OK415320
	Bradyrhizobium betae	99.23	1	OK562771
	Bradyrhizobium cytisi	100	3	OK376234, OK376238, OK376239
	Bradyrhizobium diazoefficiens	99.7	1	OK562780
	Bradyrhizobium elkanii	98.38	1	OK562759
	Bradyrhizobium guangzhouense	100	1	OK562757
	Caulobacter mirabilis	96.77	1	OK376226
	Dongia soli	98	2	OK376237, OK384561
	Labrys miyagiensis	98-100	5	OK586570, OK586580, OK376241, OK586522, OK586531
	Labrys monachus	96	1	OK586533
	Labrys monachus	99	1	OK586575
	Mesorhizobium loti	100	1	OK415318
	Neorhizobium huautlense	98	1	OK586590
	Phyllobacterium brassicacearum	99	1	OK586586
	Rhizobium gallicum	97.73	1	OK562766
	Rhizobium taeanense	98	2	OK586596, OK586587
	Skermanella aerolata	92.39	1	OK342094
	Sphingomonas alpina	97.77	1	OK376227
	Sphingomonas mali	99	2	OK415315, OK415316
	Sphingomonas mucosissima	98.48	1	OK562768
	Sphingomonas oligoaromativorans	99-100	2	OK384559, OK586578
	Sphingomonas polyaromaticivorans	97	1	OK586567
	Sphingomonas polyaromaticivorans	98	1	OK562777
	Sphingomonas pruni	99-100	2	OK562726, OK560187
	Sphingomonas psychrolutea	99.27	1	OK376230
Betaproteobacteria	Achromobacter marplatensis	100	1	OK586521
	Burkholderia ambifaria	98	1	OK586526
	Burkholderia arboris	98-100	4	OK586612, OK586616, OK586520, OK586535
	Burkholderia australis	98	2	OK586569, OK586576
	Burkholderia cepacia	99-100	3	OK586599, OK586527, OK586600
	Burkholderia contaminans	100	1	OK586614
	Burkholderia ginsengisoli	100	1	OK586603
	Burkholderia kirstenboschensis	99	2	OK643526, OK562774
	Burkholderia lata	99-100	3	OK586566, OK586592, OK586537
	Burkholderia monticola	99-100	2	OK586557, OK562727
	Burkholderia oklahomensis	100	2	OK586591, OK586572
	Burkholderia phenazinium	98.75	1	OK384292
	Burkholderia sartisoli	98.82	1	OK562783
	Burkholderia sediminicola	98.71	1	OK562787
	Burkholderia soli	99-100	5	OK586551, OK586555, OK586594, OK586598, OK562782
	Burkholderia sordidicola	99	4	OK586581, OK562785, OK562725, OK384558
	Burkholderia tropica	99	2	OK586584, OK586585
	Caballeronia arationis	98	1	OK586602
	Caballeronia jiangsuensis	99-100	2	OK560188, OK586606
	Caballeronia terrestris	97.75	1	OK562767
	Caballeronia udeis	99-100	3	OK586562, OK562789, OK376245
	Collimonas pratensis	99-100	7	OK586604, OK586605, OK586613, OK586618, OK586503, OK586511, OK586518
	Collimonas pratensis	91	1	OK586621
	Paraburkholderia andropogonis	100	1	OK586528
	Paraburkholderia bryophila	98-99	2	OK586541, OK586558
	Paraburkholderia caribensis	100	1	OK586601
	Paraburkholderia dokdonella	99	1	OK586609
	Paraburkholderia fungorum	99	2	OK586561, OK586573
	Paraburkholderia ginsengisoli	99	2	OK586564, OK586588
	Paraburkholderia ginsengiterrae	99-100	4	OK586597, OK586617, OK586529, OK586568
	Paraburkholderia graminis	99	1	OK586549
	Paraburkholderia hiiakae	99.56	1	OK562786
	Paraburkholderia hospita	98.27	1	OK384562
	Paraburkholderia humisilvae	98-100	6	OK586543, OK586545, OK562779, OK342098, OK376235, OK384291
	Paraburkholderia megapolitana	99.25	1	OK586552
	Paraburkholderia pallidirosea	99-100	2	OK562763, OK376248
	Paraburkholderia phenazinium	98-100	5	OK586550, OK586546, OK415319, OK415321, OK415322
	Paraburkholderia sabiae	99.71	1	OK562761
	Paraburkholderia sediminicola	99-100	8	OK586556, OK586577, OK562775, OK376244, OK586583, OK586538, OK562762, OK562769
	Paraburkholderia silvatlantica	99-100	5	OK586571, OK562778, OK586619, OK586516, OK586519
	Paraburkholderia unamae	98	1	OK586615
	Ramlibacter ginsenosidimutans	97.67	1	OK376225
	Undibacterium jejuense	95.64	1	OK562724
Gammaproteobacteria	Dyella flava	98	2	OK562772, OK342095
	Dyella japonica	97	1	OK586548
	Dyella japonica	100	5	OK586553, OK586563, OK562723, OK376242, OK586593
	Dyella jejuensis	98.08	1	OK376232
	Dyella marensis	98.79	1	OK586542
	Dyella psychrodurans	99	4	OK376228, OK376240, OK376236, OK376224
	Dyella terrae	99.29	1	OK562758
	Nevskia terrae	98-99	2	OK562773, OK376229
	Pseudomonas rhodesiae	100	1	OK586595
	Raoultella ornithinolytica	99.51	1	OK586560
	Rhodanobacter hydrolyticus	99.81	1	OK384560
	Rhodanobacter umsongensis	98	3	OK562760, OK562770, OK562776
			203
